# Supplementary material for: Encapsulation of Snail Slime in Metal–Organic Framework ZIF-8
Source: J Funct Biomater. 2025 Nov 28;16(12):443. doi: 10.3390/jfb16120443 (PMC12733450; doi:10.3390/jfb16120443)
Supplement: Supplementary file 1 [file jfb-16-00443-s001.zip]

Archive with 1 entries (1 files):
- jfb-3967594-supplementary.pdf
